# Supplementary material for: Curcumin as a Dietary Additive in Early-Finished Feedlot Steers and Its Effects on Performance, Ruminal Environment, Animal Health, and Meat Quality
Source: Animals (Basel). 2026 Jan 7;16(2):174. doi: 10.3390/ani16020174 (PMC12837996; doi:10.3390/ani16020174)
Supplement: Supplementary file 1 [file animals-16-00174-s001.zip]

Archive with 1 entries (1 files):
- animals-4072843-supplementary.pdf
